# Supplementary material for: CuO@Pyridine Composite for Efficient Removal of Malachite Green and Cd(II) from Water: Adsorption Performance and Mechanistic Insights
Source: Molecules. 2026 Apr 30;31(9):1501. doi: 10.3390/molecules31091501 (PMC13164746; doi:10.3390/molecules31091501)
Supplement: Supplementary file 1 [file molecules-31-01501-s001.zip]

Archive with 1 entries (1 files):
- molecules-4250731-supplementary.pdf
